# Supplementary material for: Using In Vitro Models to Study the Interactions Between Environmental Exposures and Human Microbiota
Source: Microorganisms. 2025 Jan 23;13(2):247. doi: 10.3390/microorganisms13020247 (PMC11857843; doi:10.3390/microorganisms13020247)
Supplement: Supplementary file 1 [file microorganisms-13-00247-s001.zip]

Archive with 1 entries (1 files):
- microorganisms-3375886-supplementary.xlsx
