# Supplementary material for: Using In Vitro Models to Study the Interactions Between Environmental Exposures and Human Microbiota
Source: Microorganisms. 2025 Jan 23;13(2):247. doi: 10.3390/microorganisms13020247 (PMC11857843; doi:10.3390/microorganisms13020247)
Supplement: Supplementary file 1 [file microorganisms-13-00247-s001.zip › microorganisms-3375886-supplementary.xlsx]

## Sheet: Sheet1
Table S1 Query criteria
Database	Microbiota location	Keyword2	Query3	Studies identified	Studies included in review
Web of Science1	Oral cavity	Exposure-related: exposure, contamina*, pollut*, toxin, xenobiotic*, stressor In vitro model-related: simulat*, bioreactor, on a chip, in vitro, ex vivo, ferment* Oral microbiota-related: oral microbio*, lingual microbio*, gingival microbio*, salivary microbio*, buccal microbio* Gastric microbiota-related: stomach microbio*, gastric microbio* Small intestinal microbiota-related: small intestinal …	(((((((AB=(exposure)) OR AB=(contamina*)) OR AB=(pollut*)) OR AB=(toxin)) OR AB=(xenobiotic*)) OR AB=(stressor))) AND ((((((TI=(oral NEAR/1 microbio*)) OR TI=(lingual NEAR/1 microbio*)) OR TI=(gingival NEAR/1 microbio*)) OR TI=(salivary NEAR/1 microbio*)) OR TI=(buccal NEAR/1 microbio*))) AND (((((((AB=(simulat*)) OR AB=(bioreactor)) OR AB=(on NEAR/1 a NEAR/1 chip)) OR AB=(in NEAR/1 vitro)) OR AB…	232	25
PubMed	Oral cavity		("exposure"[Title/Abstract] OR "contamina*"[Title/Abstract] OR "pollut*"[Title/Abstract] OR "toxin"[Title/Abstract] OR "xenobiotic*"[Title/Abstract] OR "stressor"[Title/Abstract]) AND ("oral microbio*"[Title] OR "lingual microbio*"[Title] OR "gingival microbio*"[Title] OR "salivary microbio*"[Title] OR "buccal microbio*"[Title]) AND ("simulat*"[Title] OR "bioreactor"[Title/Abstract] OR "on a chip…	163
Scopus	Oral cavity		(TITLE-ABS(exposure) OR TITLE-ABS(contamina*) OR TITLE-ABS(pollut*) OR TITLE-ABS(toxin) OR TITLE-ABS(xenobiotic*) OR TITLE-ABS(stressor)) AND (TITLE(oral W/1 microbio*) OR TITLE(lingual W/1 microbio*) OR TITLE(gingival W/1 microbio*) OR TITLE(salivary W/1 microbio*) OR TITLE(buccal W/1 microbio*)) AND (TITLE-ABS(simulat*) OR TITLE-ABS(bioreactor) OR TITLE-ABS(on W/1 a W/1 chip) OR TITLE-ABS(in W/…	208
Web of Science1	Stomach		(((((((AB=(exposure)) OR AB=(contamina*)) OR AB=(pollut*)) OR AB=(toxin)) OR AB=(xenobiotic*)) OR AB=(stressor))) AND (((TI=(stomach NEAR/1 microbio*)) OR TI=(gastric NEAR/1 microbio*))) AND (((((((AB=(simulat*)) OR AB=(bioreactor)) OR AB=(on NEAR/1 a NEAR/1 chip)) OR AB=(in NEAR/1 vitro)) OR AB=(ex NEAR/1 vivo)) OR AB=(ferment*))) (((TI=(stomach NEAR/1 microbio*)) OR TI=(gastric NEAR/1 microbio*…	18	1
PubMed	Stomach		("exposure"[Title/Abstract] OR "contamina*"[Title/Abstract] OR "pollut*"[Title/Abstract] OR "toxin"[Title/Abstract] OR "xenobiotic*"[Title/Abstract] OR "stressor"[Title/Abstract]) AND ("stomach microbio*"[Title] OR "gastric microbio*"[Title]) AND ("simulat*"[Title] OR "bioreactor"[Title/Abstract] OR "on a chip"[Title/Abstract] OR "in vitro"[Title/Abstract] OR "ex vivo"[Title/Abstract] OR "ferment…	12
Scopus	Stomach		(TITLE-ABS(exposure) OR TITLE-ABS(contamina*) OR TITLE-ABS(pollut*) OR TITLE-ABS(toxin) OR TITLE-ABS(xenobiotic*) OR TITLE-ABS(stressor)) AND (TITLE(stomach W/1 microbio*) OR TITLE(gastric W/1 microbio*)) AND (TITLE-ABS(simulat*) OR TITLE-ABS(bioreactor) OR TITLE-ABS(on W/1 a W/1 chip) OR TITLE-ABS(in W/1 vitro) OR TITLE-ABS(ex W/1 vivo) OR TITLE-ABS(ferment*)) (TITLE(stomach W/1 microbio*) OR TI…	17
Web of Science1	Small intestine		(((((((AB=(exposure)) OR AB=(contamina*)) OR AB=(pollut*)) OR AB=(toxin)) OR AB=(xenobiotic*)) OR AB=(stressor))) AND (((((TI=(small NEAR/1 intestinal NEAR/1 microbio*)) OR TI=(duoden* NEAR/1 microbio*)) OR TI=(jejun* NEAR/1 microbio*)) OR TI=(ile* NEAR/1 microbio*))) AND (((((((AB=(simulat*)) OR AB=(bioreactor)) OR AB=(on NEAR/1 a NEAR/1 chip)) OR AB=(in NEAR/1 vitro)) OR AB=(ex NEAR/1 vivo)) OR…	53	1
PubMed	Small intestine		("exposure"[Title/Abstract] OR "contamina*"[Title/Abstract] OR "pollut*"[Title/Abstract] OR "toxin"[Title/Abstract] OR "xenobiotic*"[Title/Abstract] OR "stressor"[Title/Abstract]) AND ("small intestinal microbio*"[Title] OR "duodenal microbio*"[Title] OR "jejunal microbio*"[Title] OR "ileal microbio*"[Title]) AND ("simulat*"[Title] OR "bioreactor"[Title/Abstract] OR "on a chip"[Title/Abstract] OR…	27
Scopus	Small intestine		(TITLE-ABS(exposure) OR TITLE-ABS(contamina*) OR TITLE-ABS(pollut*) OR TITLE-ABS(toxin) OR TITLE-ABS(xenobiotic*) OR TITLE-ABS(stressor)) AND (TITLE(small W/1 intestinal W/1 microbio*) OR TITLE(duoden* W/1 microbio*) OR TITLE(jejun* W/1 microbio*) OR TITLE(ile* W/1 microbio*)) AND (TITLE-ABS(simulat*) OR TITLE-ABS(bioreactor) OR TITLE-ABS(on W/1 a W/1 chip) OR TITLE-ABS(in W/1 vitro) OR TITLE-ABS…	50
Web of Science1	Respiratory tract		(((((((AB=(exposure)) OR AB=(contamina*)) OR AB=(pollut*)) OR AB=(toxin)) OR AB=(xenobiotic*)) OR AB=(stressor))) AND ((((((TI=(nasal NEAR/1 microbio*)) OR TI=(lung NEAR/1 microbio*)) OR TI=(respiratory NEAR/2 microbio*)) OR TI=(airway NEAR/1 microbio*)) OR TI=(sputum NEAR/1 microbio*))) AND (((((((AB=(simulat*)) OR AB=(bioreactor)) OR AB=(on NEAR/1 a NEAR/1 chip)) OR AB=(in NEAR/1 vitro)) OR AB=…	213	7
PubMed	Respiratory tract		("exposure"[Title/Abstract] OR "contamina*"[Title/Abstract] OR "pollut*"[Title/Abstract] OR "toxin"[Title/Abstract] OR "xenobiotic*"[Title/Abstract] OR "stressor"[Title/Abstract]) AND ("nasal microbio*"[Title] OR "lung microbio*"[Title] OR "respiratory microbio*"[Title] OR "airway microbio*"[Title] OR "sputum microbio*"[Title]) AND ("simulat*"[Title] OR "bioreactor"[Title/Abstract] OR "on a chip"…	138
Scopus	Respiratory tract		(TITLE-ABS(exposure) OR TITLE-ABS(contamina*) OR TITLE-ABS(pollut*) OR TITLE-ABS(toxin) OR TITLE-ABS(xenobiotic*) OR TITLE-ABS(stressor)) AND (TITLE(nasal W/1 microbio*) OR TITLE(lung W/1 microbio*) OR TITLE(respiratory W/2 microbio*) OR TITLE(airway W/1 microbio*) OR TITLE(sputum W/1 microbio*)) AND (TITLE-ABS(simulat*) OR TITLE-ABS(bioreactor) OR TITLE-ABS(on W/1 a W/1 chip) OR TITLE-ABS(in W/1…	198
Web of Science1	Skin		(((((((AB=(exposure)) OR AB=(contamina*)) OR AB=(pollut*)) OR AB=(toxin)) OR AB=(xenobiotic*)) OR AB=(stressor))) AND (((TI=(skin NEAR/1 microbio*)) OR TI=(dermal NEAR/1 microbio*))) AND (((((((AB=(simulat*)) OR AB=(bioreactor)) OR AB=(on NEAR/1 a NEAR/1 chip)) OR AB=(in NEAR/1 vitro)) OR AB=(ex NEAR/1 vivo)) OR AB=(ferment*))) (((TI=(skin NEAR/1 microbio*)) OR TI=(dermal NEAR/1 microbio*))) AND …	182	11
PubMed	Skin		("exposure"[Title/Abstract] OR "contamina*"[Title/Abstract] OR "pollut*"[Title/Abstract] OR "toxin"[Title/Abstract] OR "xenobiotic*"[Title/Abstract] OR "stressor"[Title/Abstract]) AND ("skin microbio*"[Title] OR "dermal microbio*"[Title]) AND ("simulat*"[Title] OR "bioreactor"[Title/Abstract] OR "on a chip"[Title/Abstract] OR "in vitro"[Title/Abstract] OR "ex vivo"[Title/Abstract] OR "ferment*"[T…	121
Scopus	Skin		(TITLE-ABS(exposure) OR TITLE-ABS(contamina*) OR TITLE-ABS(pollut*) OR TITLE-ABS(toxin) OR TITLE-ABS(xenobiotic*) OR TITLE-ABS(stressor)) AND (TITLE(skin W/1 microbio*) OR TITLE(dermal W/1 microbio*)) AND (TITLE-ABS(simulat*) OR TITLE-ABS(bioreactor) OR TITLE-ABS(on W/1 a W/1 chip) OR TITLE-ABS(in W/1 vitro) OR TITLE-ABS(ex W/1 vivo) OR TITLE-ABS(ferment*)) (TITLE(skin W/1 microbio*) OR TITLE(der…	155
Web of Science1	Vagina		(((((((AB=(exposure)) OR AB=(contamina*)) OR AB=(pollut*)) OR AB=(toxin)) OR AB=(xenobiotic*)) OR AB=(stressor))) AND TI=(vaginal NEAR/1 microbio*) AND (((((((AB=(simulat*)) OR AB=(bioreactor)) OR AB=(on NEAR/1 a NEAR/1 chip)) OR AB=(in NEAR/1 vitro)) OR AB=(ex NEAR/1 vivo)) OR AB=(ferment*))) TI=(vaginal NEAR/1 microbio*) AND (((((((AB=(simulat*)) OR AB=(bioreactor)) OR AB=(on NEAR/1 a NEAR/1 ch…	143	13
PubMed	Vagina		("exposure"[Title/Abstract] OR "contamina*"[Title/Abstract] OR "pollut*"[Title/Abstract] OR "toxin"[Title/Abstract] OR "xenobiotic*"[Title/Abstract] OR "stressor"[Title/Abstract]) AND ("vaginal microbio*"[Title]) AND ("simulat*"[Title] OR "bioreactor"[Title/Abstract] OR "on a chip"[Title/Abstract] OR "in vitro"[Title/Abstract] OR "ex vivo"[Title/Abstract] OR "ferment*"[Title/Abstract]) AND (Engli…	105
Scopus	Vagina		(TITLE-ABS(exposure) OR TITLE-ABS(contamina*) OR TITLE-ABS(pollut*) OR TITLE-ABS(toxin) OR TITLE-ABS(xenobiotic*) OR TITLE-ABS(stressor)) AND TITLE(vaginal W/1 microbio*) AND (TITLE-ABS(simulat*) OR TITLE-ABS(bioreactor) OR TITLE-ABS(on W/1 a W/1 chip) OR TITLE-ABS(in W/1 vitro) OR TITLE-ABS(ex W/1 vivo) OR TITLE-ABS(ferment*)) TITLE(vaginal W/1 microbio*) AND (TITLE-ABS(simulat*) OR TITLE-ABS(bi…	112
1The Web of Science database, at the time of the query, included Web of Science Core Collection, MEDLINE, BIOSIS Previews, Grants Index, ProQuest Dissertations & Theses Citation Index, Inspec, Chinese Science Citation Database, KCI-Korean Journal Database, and SciELO Citation Index. "Not exact match" was utilized.
2The asterisk was used to broaden the search by finding words that start with the same letters.
3Due to the limited number of studies identified by using microbiota AND exposure AND in vitro models, we expanded our search and included more studies using microbiota AND exposure, and microbiota AND in vitro models. For searches in Web of Science, query search results were further refined using the "Document Types" and "Languages" filters to exclude studies that (1) were not orginal research a…
